# Supplementary material for: How could mouthwashes affect the color stability and translucency of various types of monolithic zirconia? An in-vitro study
Source: PLoS One. 2023 Dec 1;18(12):e0295420. doi: 10.1371/journal.pone.0295420 (PMC10691725; doi:10.1371/journal.pone.0295420)
Supplement: S1 Table — (XLSX) [file pone.0295420.s001.xlsx]

## Sheet: Sheet1
Chlorhexidine		TP1	TP2	∆TP	∆E
LT	1	4.86415	5.05173	0.187578	1.39642
	2	4.71911	4.89285	0.173742	1.14455
	3	5.28205	5.06458	-0.217462	1.17047
	4	4.755	5.04579	0.290793	1.20416
	5	4.69148	5.17204	0.480559	0.8544
	6	4.43396	4.88569	0.451734	1.52643
HT	1	7.25603	7.28903	0.0330009	1.33791
	2	7.23187	6.9383	-0.293574	1.86011
	3	7.24569	6.71267	-0.533014	1.22066
	4	6.22334	5.98498	-0.238362	1.5
	5	6.71267	7.07814	0.365461	1.53297
	6	7.44446	6.88767	-0.556791	2.00499
ML	1	7.51864	6.74981	-0.768829	0.67082
	2	8.02122	7.35799	-0.663233	0.5
	3	7.35799	6.91303	-0.444958	1.00499
	4	7.59539	6.63777	-0.957623	0.244949
	5	7.64003	7.22288	-0.417146	0.640312
	6	8.22071	7.20902	-1.01168	0.538516
Listerine
LT	1	3.87556	4.11947	0.243902	1.22066
	2	4.42832	4.92037	0.492048	0.994987
	3	4.89183	5.23641	0.344581	0.905539
	4	4.70106	4.96488	0.263813	1.52315
	5	4.85489	4.65296	-0.201938	0.860233
	6	5.07346	4.7613	-0.312158	1.28062
HT	1	7.06682	6.89202	-0.1748	1.56844
	2	7.08943	6.59318	-0.49625	1.9
	3	6.79779	6.54905	-0.248748	1.2
	4	6.41561	6.57419	0.158586	1.52971
	5	6.83593	6.11065	-0.725288	1.00499
	6	6.72309	6.49153	-0.231562	1.59374
ML	1	7.54917	6.86003	-0.689143	1.23693
	2	7.87782	7.6896	-0.188214	1.0198
	3	7.98311	6.90869	-1.07442	0.424264
	4	8.40119	7.14703	-1.25416	1.03923
	5	7.50999	6.5123	-0.997697	0.818535
	6	7.71103	6.5123	-1.19873	1.08628
